# Supplementary material for: Deciphering network dysregulations and temporo-spatial dynamics in disorders of consciousness: insights from minimum spanning tree analysis
Source: Front Psychol. 2024 Dec 19;15:1458339. doi: 10.3389/fpsyg.2024.1458339 (PMC11693494; doi:10.3389/fpsyg.2024.1458339)
Supplement: Supplementary file 1 [file Table_1.xlsx]

## Sheet: Sheet1
Table S1. The specific demographic and clinical information for DoC patients
Subject_id	etiology_details	gender	age	duration_month	followup_month	diagnosis	CRS_R_auditory	CRS_R_visual	CRS_R_motor	CRS_R_oromotor	CRS_R_communication	CRS_R_arousal	CRS_R score
Sub001	Intracranial Hemorrhage	Female	63	1	17	VS	1	1	2	1	0	2	7
Sub002	Amniotic Fluid Embolism,Cardiopulmonary Arrest	Female	30	1	1	VS	1	1	2	1	0	2	7
Sub003	Amniotic Fluid Embolism,Cardiopulmonary Arrest	Male	41	2	41	MCS	2	3	2	1	0	2	10
Sub004	Amniotic Fluid Embolism,Cardiopulmonary Arrest	Male	52	5	40	VS	0	0	2	0	0	1	3
Sub005	Intracranial Hemorrhage	Female	26	4	4	VS	1	0	2	1	0	2	6
Sub006	Intracranial Hemorrhage	Male	48	11	35	MCS	3	1	5	1	0	2	12
Sub007	Stroke	Female	55	3		MCS	3	1	2	1	0	2	9
Sub008	Stroke	Male	43	7	31	VS	1	1	1	1	0	2	6
Sub009	Amniotic Fluid Embolism,Cardiopulmonary Arrest	Male	47	1.5	22	VS	1	1	1	1	0	2	6
Sub010	Amniotic Fluid Embolism,Cardiopulmonary Arrest	Female	59	4	13	VS	1	0	2	1	0	2	6
Sub011	Amniotic Fluid Embolism,Cardiopulmonary Arrest	Male	33	10	17	VS	1	0	1	1	0	2	5
Sub012	Cardiopulmonary Arrest	Female	51	6	2	VS	1	0	2	1	0	2	6
Sub013	Stroke	Male	31	3	23	VS	1	0	2	1	0	2	6
Sub014	Intracranial Hemorrhage	Male	39	9	2	MCS	2	2	2	1	0	2	9
Sub015	Amniotic Fluid Embolism,Cardiopulmonary Arrest	Male	46	3		VS	1	1	2	1	0	2	5
Sub016	Hemorrhage of Brain Stem	Male	39	1	7	MCS	3	4	5	1	1	3	17
Sub017	Amniotic Fluid Embolism,Cardiopulmonary Arrest	Female	72	3	37	VS	1	0	2	1	0	2	6
Sub018	Amniotic Fluid Embolism,Cardiopulmonary Arrest	Female	38	2	19	VS	1	1	1	1	0	2	6
Sub019	Septic Shock	Female	29	2	38	VS	0	0	2	0	0	2	4
Sub020	Traumatic Brain Injury Caused by a fall	Male	23	5	8	MCS	1	0	3	1	0	2	7
Sub021	Amniotic Fluid Embolism,Cardiopulmonary Arrest	Male	60	4	10	VS	1	1	1	1	0	2	6
Sub022	Traumatic Brain Injury Caused by a fall	Male	61	3		VS	0	0	2	1	0	2	5
Sub023	Anesthetic Accident,Hypoxic-ischemic Encephalopathy	Female	24	3	36	VS	1	0	2	0	0	2	5
Sub024	Stroke	Male	54	3	6	MCS	1	1	3	1	0	2	8
Sub025	Cardiopulmonary Arrest	Male	23	3	4	MCS	2	3	2	1	0	2	10
Sub026	Traumatic Brain Injury	Female	27	10	19	MCS	3	3	2	1	0	3	12
Sub027	Organic Phosphorus Pesticide Poisoning	Female	28	5	32	MCS	2	2	2	1	0	2	9
Sub028	Traumatic Brain Injury	Female	63	2	12	MCS	1	0	3	1	0	1	6
Sub029	Traumatic Brain Injury Caused by a Traffic Accident	Male	22	6	3	MCS	1	3	2	1	0	2	9
Sub030	Traumatic Brain Injury	Female	50	3		VS	1	1	2	1	0	2	7
Sub031	Electrical Injury,Hypoxic-ischemic Encephalopathy	Male	57	11	33	VS	1	0	2	1	0	2	6
Sub032	Aspiration,Hypoxic-ischemic Encephalopathy	Male	36	1	11	VS	0	2	2	1	0	2	7
Sub033	Hemorrhage of Brain Stem	Male	46	2	3	VS	0	1	2	1	0	2	6
Sub034	Amniotic Fluid Embolism,Cardiopulmonary Arrest	Male	30	6	38	VS	1	1	2	1	0	2	7
Sub035	Electrical Injury,Hypoxic-ischemic Encephalopathy	Male	48	4	29	VS	1	1	2	1	0	2	7
Sub036	Traumatic Brain Injury	Male	25	1.5	8	VS	1	1	2	1	0	2	7
Sub037	Hemorrhage of Brain Stem	Male	53	4	4	VS	1	1	2	1	0	0	5
Sub038	Hypoxic-ischemic Encephalopathy	Male	39	4	27	VS	0	0	1	1	0	2	4
Sub039	Cardiopulmonary Arrest	Male	34	2	4	VS	0	0	2	1	0	2	5
Sub040	Traumatic Brain Injury	Male	28	9	39	MCS	3	5	5	1	1	3	18
Sub041	Hemorrhage of Brain Stem	Female	53	3	28	VS	1	1	2	1	0	0	5
Sub042	Cardiopulmonary Arrest	Female	49	8	2	VS	1	0	2	1	0	2	6
Sub043	Stroke	Male	37	3	6	VS	1	0	2	1	0	2	6
Sub044	Stroke	Female	39	11	25	VS	1	0	2	1	0	2	6
Sub045	Traumatic Brain Injury	Male	15	3	12	VS	1	1	2	1	0	0	5
Sub046	Amniotic Fluid Embolism,Cardiopulmonary Arrest	Male	5	6	8	VS	1	1	2	1	0	2	7
Sub047	Intracranial Hemorrhage	Male	42	3	8	MCS	1	0	3	1	0	2	7
Sub048	Amniotic Fluid Embolism,Cardiopulmonary Arrest	Male	51	2	20	VS	1	0	2	1	0	2	7
Sub049	Hemorrhage of Brain Stem	Male	53	7	2	MCS	3	3	2	1	0	2	11
Sub050	Traumatic Brain Injury	Female	32	12	6	VS	1	0	2	2	0	2	7
Sub051	Hypoxic-ischemic Encephalopathy	Female	35	3	19	VS	1	0	2	1	0	2	6
Sub052	Stroke	Male	53	4	10	MCS	1	0	2	2	0	2	7
Sub053	Stroke	Female	70	3		MCS	1	1	3	1	0	2	8
Sub054	Intracranial Hemorrhage	Male	49	10	28	VS	1	1	2	1	0	2	7
Sub055	Cerebral Infarction	Male	45	3	19	VS	1	1	2	1	0	2	7
Sub056	Asphyxia	Male	18	8	0	VS	1	1	1	1	0	2	6
Sub057	Hypoxic-ischemic Encephalopathy	Male	53	2	34	VS	0	0	2	0	0	1	3
Sub058	Traumatic Brain Injury	Male	38	5	4	VS	1	1	2	1	0	2	7
Sub059	Stroke	Male	39	2	26	VS	1	0	2	1	0	0	4
Sub060	Stroke	Male	39	4	35	VS	0	0	2	0	0	0	9
Sub061	Cerebral Infarction	Female	56	5	1	VS	1	1	2	1	0	2	7
Sub062	Intracranial Hemorrhage	Female	47	47	7	MCS	1	1	3	1	0	2	8
Sub063	Traumatic Brain Injury	Male	22	3	27	VS	1	1	2	1	0	2	7
Sub064	Stroke	Male	54	4	16	VS	1	1	2	1	0	2	7
Sub065	Cardiopulmonary Arrest Caused by a Irritability to Contrast Agent	Female	70	30	4	VS	1	1	2	1	0	2	7
Sub066	Traumatic Brain Injury	Female	28	1	19	MCS	3	3	5	1	0	3	15
Sub067	Traumatic Brain Injury Caused by a Traffic Accident	Female	30	3	10	MCS	1	3	3	2	0	2	11
Sub068	Traumatic Brain Injury Caused by a Traffic Accident	Male	36	7	10	VS	1	1	2	1	0	2	7
Sub069	Stroke	Male	53	2	10	VS	0	1	1	0	0	2	4
Sub070	Intracranial Hemorrhage	Male	32	17	2	VS	1	0	2	1	0	2	6
Sub071	Hypoxic-ischemic Encephalopathy	Female	31	1	27	VS	1	0	2	1	0	2	6
Sub072	Hypoxic-ischemic Encephalopathy	Female	28	3	32	VS	1	0	2	1	0	2	6
Sub073	Anoxia	Male	40	4	26	VS	1	1	2	1	0	2	7
Sub074	Traumatic Brain Injury Caused by a Traffic Accident	Male	30	2	12	MCS	1	3	4	1	0	2	11
Sub075	Traumatic Brain Injury Caused by a Traffic Accident	Male	46	1	29	VS	1	0	2	1	0	2	6
Sub076	[]	Male	28	4.5	26	VS	0	0	1	0	0	2	3
Sub077	Anoxia	Female	57	2	3	VS	0	0	2	1	0	0	3
Sub078	Intracranial Hemorrhage	Female	69	4	33	VS	1	0	2	1	0	2	6
Sub079	Stroke	Female	78	3	9	VS	1	1	2	1	0	2	7
Sub080	Stroke	Female	41	2	4	VS	1	1	2	0	0	2	6
Sub081	Epileptic Seizure	Male	43	2	2	VS	1	0	2	1	0	2	6
Sub082	Traumatic Brain Injury	Male	16	2	8	VS	1	0	2	1	0	2	6
Sub083	Hypoxic-ischemic Encephalopathy	Female	34	3	27	VS	2	1	1	1	0	2	7
Sub084	Amniotic Fluid Embolism,Cardiopulmonary Arrest	Male	26	48	50	VS	1	0	2	1	0	2	6
Sub085	Hypoxic-ischemic Encephalopathy	Female	43	2	29	VS	1	1	2	1	0	2	7
Sub086	Stroke	Male	33	1	2	VS	0	0	2	1	0	2	5
Sub087	Traumatic Brain Injury	Female	18	1	25	VS	1	1	2	1	0	2	7
