# Supplementary material for: Deciphering network dysregulations and temporo-spatial dynamics in disorders of consciousness: insights from minimum spanning tree analysis
Source: Front Psychol. 2024 Dec 19;15:1458339. doi: 10.3389/fpsyg.2024.1458339 (PMC11693494; doi:10.3389/fpsyg.2024.1458339)
Supplement: Supplementary file 2 [file Table_2.xlsx]

## Sheet: Sheet1
Table S2. The details of AAL atlas
Label Index	Full name	Abbreviations
1	Precental gyrus	PreCG.L
2	Precental gyrus	PreCG.R
3	Superior frontal gyrus, dorsolateral	SFGdor.L
4	Superior frontal gyrus, dorsolateral	SFGdor.R
5	Superior frontal gyrus, orbital part	ORBsup.L
6	Superior frontal gyrus, orbital part	ORBsup.R
7	Middle frontal gyrus	MFG.L
8	Middle frontal gyrus	MFG.R
9	Middle frontal gyrus, orbital part	ORBmid.L
10	Middle frontal gyrus, orbital part	ORBmid.R
11	Inferior frontal gyrus, opercular part	IFGoperc.L
12	Inferior frontal gyrus, opercular part	IFGoperc.R
13	Inferior frontal gyrus, triangular part	IFGtriang.L
14	Inferior frontal gyrus, triangular part	IFGtriang.R
15	Inferior frontal gyrus, orbital part	ORBinf.L
16	Inferior frontal gyrus, orbital part	ORBinf.R
17	Rolandic operculum	ROL.L
18	Rolandic operculum	ROL.R
19	Supplementary motor area	SMA.L
20	Supplementary motor area	SMA.R
21	Olfactory cortex	OLF.L
22	Olfactory cortex	OLF.R
23	Superior frontal gyrus, medial	SFGmed.L
24	Superior frontal gyrus, medial	SFGmed.R
25	Superior frontal gyrus, medial orbital	ORBsupmed.L
26	Superior frontal gyrus, medial orbital	ORBsupmed.R
27	Gyrus rectus	REC.L
28	Gyrus rectus	REC.R
29	Insula	INS.L
30	Insula	INS.R
31	Anterior cingulate and paracingulate gyri	ACG.L
32	Anterior cingulate and paracingulate gyri	ACG.R
33	Median cingulate and paracingulate gyri	DCG.L
34	Median cingulate and paracingulate gyri	DCG.R
35	Posterior cingulate gyrus	PCG.L
36	Posterior cingulate gyrus	PCG.R
37	Hippocampus	HIP.L
38	Hippocampus	HIP.R
39	Parahippocampal gyrus	PHG.L
40	Parahippocampal gyrus	PHG.R
41	Amygdala	AMYG.L
42	Amygdala	AMYG.R
43	Calcarine fissure and surrounding cortex	CAL.L
44	Calcarine fissure and surrounding cortex	CAL.R
45	Cuneus	CUN.L
46	Cuneus	CUN.R
47	Lingual gyrus	LING.L
48	Lingual gyrus	LING.R
49	Superior occipital gyrus	SOG.L
50	Superior occipital gyrus	SOG.R
51	Middle occipital gyrus	MOG.L
52	Middle occipital gyrus	MOG.R
53	Inferior occipital gyrus	IOG.L
54	Inferior occipital gyrus	IOG.R
55	Fusiform gyrus	FFG.L
56	Fusiform gyrus	FFG.R
57	Postcentral gyrus	PoCG.L
58	Postcentral gyrus	PoCG.R
59	Superior parietal gyrus	SPG.L
60	Superior parietal gyrus	SPG.R
61	Inferior parietal, but supramarginal and angular gyri	IPL.L
62	Inferior parietal, but supramarginal and angular gyri	IPL.R
63	Supramarginal gyrus	SMG.L
64	Supramarginal gyrus	SMG.R
65	Angular gyrus	ANG.L
66	Angular gyrus	ANG.R
67	Precuneus	PCUN.L
68	Precuneus	PCUN.R
69	Paracentral lobule	PCL.L
70	Paracentral lobule	PCL.R
71	Caudate nucleus	CAU.L
72	Caudate nucleus	CAU.R
73	Lenticular nucleus, putamen	PUT.L
74	Lenticular nucleus, putamen	PUT.R
75	Lenticular nucleus, pallidum	PAL.L
76	Lenticular nucleus, pallidum	PAL.R
77	Thalamus	THA.L
78	Thalamus	THA.R
79	Heschl gyrus	HES.L
80	Heschl gyrus	HES.R
81	Superior temporal gyrus	STG.L
82	Superior temporal gyrus	STG.R
83	Temporal pole: superior temporal gyrus	TPOsup.L
84	Temporal pole: superior temporal gyrus	TPOsup.R
85	Middle temporal gyrus	MTG.L
86	Middle temporal gyrus	MTG.R
87	Temporal pole: middle temporal gyrus	TPOmid.L
88	Temporal pole: middle temporal gyrus	TPOmid.R
89	Inferior temporal gyrus	ITG.L
90	Inferior temporal gyrus	ITG.R
