# Supplementary material for: Deciphering network dysregulations and temporo-spatial dynamics in disorders of consciousness: insights from minimum spanning tree analysis
Source: Front Psychol. 2024 Dec 19;15:1458339. doi: 10.3389/fpsyg.2024.1458339 (PMC11693494; doi:10.3389/fpsyg.2024.1458339)
Supplement: Supplementary file 3 [file Table_3.xlsx]

## Sheet: Sheet1
Table S3. More details of the altered static and dynamic MST characteristics
Label Index	Full name	Abbreviations	9 resting-state network	5 resting-state network	Degree			Betweenness centrality			Eccentricity			Temporal variability			Spatial variability
					NC&MCS	NC&VS	MCS&VS	NC&MCS	NC&VS	MCS&VS	NC&MCS	NC&VS	MCS&VS	NC&MCS	NC&VS	MCS&VS	NC&MCS	NC&VS	MCS&VS
1	Precental gyrus	PreCG.L	SMN	SMN
2	Precental gyrus	PreCG.R	SMN	SMN
3	Superior frontal gyrus, dorsolateral	SFGdor.L	FPN	DMN
4	Superior frontal gyrus, dorsolateral	SFGdor.R	FPN	DMN
5	Superior frontal gyrus, orbital part	ORBsup.L	FPN	AN							↑	↑
6	Superior frontal gyrus, orbital part	ORBsup.R	FPN	DMN							↑
7	Middle frontal gyrus	MFG.L	FPN	AN	↑		↓	↑		↓
8	Middle frontal gyrus	MFG.R	FPN	AN
9	Middle frontal gyrus, orbital part	ORBmid.L	FPN	AN							↑	↑
10	Middle frontal gyrus, orbital part	ORBmid.R	FPN	AN							↑			↑
11	Inferior frontal gyrus, opercular part	IFGoperc.L	CON	AN										↑	↑
12	Inferior frontal gyrus, opercular part	IFGoperc.R	CON	AN											↑
13	Inferior frontal gyrus, triangular part	IFGtriang.L	SN	AN										↑	↑
14	Inferior frontal gyrus, triangular part	IFGtriang.R	SN	AN
15	Inferior frontal gyrus, orbital part	ORBinf.L	SCN	AN								↑
16	Inferior frontal gyrus, orbital part	ORBinf.R	SCN	AN
17	Rolandic operculum	ROL.L	AUN	SMN				↓			↑
18	Rolandic operculum	ROL.R	AUN	SMN											↑	↑
19	Supplementary motor area	SMA.L	SMN	AN		↑
20	Supplementary motor area	SMA.R	SMN	SMN							↑
21	Olfactory cortex	OLF.L	None	SCN										↑	↑
22	Olfactory cortex	OLF.R	None	SCN										↑	↑
23	Superior frontal gyrus, medial	SFGmed.L	DMN	DMN
24	Superior frontal gyrus, medial	SFGmed.R	DMN	DMN							↑
25	Superior frontal gyrus, medial orbital	ORBsupmed.L	DMN	DMN							↑				↑
26	Superior frontal gyrus, medial orbital	ORBsupmed.R	DMN	DMN							↑
27	Gyrus rectus	REC.L	None	DMN							↑				↑
28	Gyrus rectus	REC.R	None	DMN
29	Insula	INS.L	SN	SMN							↑			↑	↑			↑
30	Insula	INS.R	SN	SMN										↑	↑
31	Anterior cingulate and paracingulate gyri	ACG.L	DMN	DMN										↑	↑
32	Anterior cingulate and paracingulate gyri	ACG.R	DMN	DMN										↑	↑
33	Median cingulate and paracingulate gyri	DCG.L	SN	SCN										↑	↑
34	Median cingulate and paracingulate gyri	DCG.R	SN	SCN										↑	↑
35	Posterior cingulate gyrus	PCG.L	DMN	DMN					↓		↑	↑		↑	↑		↑	↑
36	Posterior cingulate gyrus	PCG.R	DMN	DMN	↓	↓		↓	↓		↑	↑		↑	↑		↑	↑
37	Hippocampus	HIP.L	DMN	SCN							↑
38	Hippocampus	HIP.R	DMN	SCN
39	Parahippocampal gyrus	PHG.L	DMN	SCN							↑
40	Parahippocampal gyrus	PHG.R	DMN	SCN
41	Amygdala	AMYG.L	None	SCN							↑
42	Amygdala	AMYG.R	None	SCN										↑
43	Calcarine fissure and surrounding cortex	CAL.L	DMN	VN										↑	↑
44	Calcarine fissure and surrounding cortex	CAL.R	DMN	VN										↑	↑
45	Cuneus	CUN.L	VN	VN											↑
46	Cuneus	CUN.R	VN	VN											↑
47	Lingual gyrus	LING.L	VN	VN										↑
48	Lingual gyrus	LING.R	VN	VN
49	Superior occipital gyrus	SOG.L	VN	VN
50	Superior occipital gyrus	SOG.R	VN	VN
51	Middle occipital gyrus	MOG.L	VN	VN
52	Middle occipital gyrus	MOG.R	VN	VN
53	Inferior occipital gyrus	IOG.L	VN	VN											↑
54	Inferior occipital gyrus	IOG.R	VN	VN											↑			↑
55	Fusiform gyrus	FFG.L	VN	VN										↑	↑
56	Fusiform gyrus	FFG.R	VN	VN										↑	↑
57	Postcentral gyrus	PoCG.L	SMN	SMN											↑			↑
58	Postcentral gyrus	PoCG.R	SMN	SMN							↑
59	Superior parietal gyrus	SPG.L	SN	SMN
60	Superior parietal gyrus	SPG.R	SN	SMN
61	Inferior parietal, but supramarginal and angular gyri	IPL.L	FPN	AN
62	Inferior parietal, but supramarginal and angular gyri	IPL.R	FPN	AN							↑
63	Supramarginal gyrus	SMG.L	AUN	SMN										↑	↑	↑		↑	↑
64	Supramarginal gyrus	SMG.R	AUN	SMN	↓									↑	↑		↑	↑
65	Angular gyrus	ANG.L	DMN	AN							↑	↑
66	Angular gyrus	ANG.R	DMN	AN							↑
67	Precuneus	PCUN.L	DMN	DMN		↑								↑	↑
68	Precuneus	PCUN.R	DMN	DMN										↑	↑
69	Paracentral lobule	PCL.L	SMN	SMN
70	Paracentral lobule	PCL.R	SMN	SMN											↑
71	Caudate nucleus	CAU.L	SCN	SCN
72	Caudate nucleus	CAU.R	SCN	SCN
73	Lenticular nucleus, putamen	PUT.L	SCN	SCN										↑	↑
74	Lenticular nucleus, putamen	PUT.R	SCN	SCN										↑	↑
75	Lenticular nucleus, pallidum	PAL.L	SCN	SCN										↑	↑		↑	↑
76	Lenticular nucleus, pallidum	PAL.R	SCN	SCN										↑	↑
77	Thalamus	THA.L	SCN	SCN										↑	↑
78	Thalamus	THA.R	SCN	SCN										↑	↑
79	Heschl gyrus	HES.L	AUN	SMN							↑				↑
80	Heschl gyrus	HES.R	AUN	SMN										↑	↑
81	Superior temporal gyrus	STG.L	AUN	SMN							↑			↑	↑
82	Superior temporal gyrus	STG.R	AUN	SMN										↑	↑			↑
83	Temporal pole: superior temporal gyrus	TPOsup.L	CON	AN							↑			↑	↑
84	Temporal pole: superior temporal gyrus	TPOsup.R	CON	SMN					↓		↑	↑		↑	↑
85	Middle temporal gyrus	MTG.L	DMN	DMN											↑
86	Middle temporal gyrus	MTG.R	DMN	DMN
87	Temporal pole: middle temporal gyrus	TPOmid.L	DMN	SCN							↑
88	Temporal pole: middle temporal gyrus	TPOmid.R	DMN	SCN							↑	↑
89	Inferior temporal gyrus	ITG.L	None	AN							↑
90	Inferior temporal gyrus	ITG.R	None	DMN							↑
The details of between-group comparisons for each network measure are shown in this table.
Decreased network measurements in each brain region (MCS group < NC group, VS group < NC group, and VS group < MCS group) are marked with ↓.
Increased network measurements in each brain region (MCS group > NC group, VS group > NC group, and VS group > MCS group) are marked with ↑.
Blank in the table indicates there is no significant between-group difference in network measures of the brain region.
